# Supplementary material for: Region-Specific Impact of Repeated Synthetic Cannabinoid Exposure and Withdrawal on Endocannabinoid Signaling, Gliosis, and Inflammatory Markers in the Prefrontal Cortex and Hippocampus
Source: Biomolecules. 2025 Mar 14;15(3):417. doi: 10.3390/biom15030417 (PMC11940679; doi:10.3390/biom15030417)
Supplement: Supplementary file 1 [file biomolecules-15-00417-s001.zip]

Archive with 1 entries (1 files):
- biomolecules-3479269-supplementary.pdf
